# Supplementary material for: The study of the characteristics of the secondary flowering of Cerasus subhirtella ‘Autumnalis’
Source: PeerJ. 2023 Mar 6;11:e14655. doi: 10.7717/peerj.14655 (PMC9997188; doi:10.7717/peerj.14655)
Supplement: Supplemental Information 1 [file peerj-11-14655-s001.xls]

<?xml version="1.0" encoding="UTF-8" standalone="yes"?>
<?mso-application progid="Excel.Sheet"?>
<Workbook xmlns="urn:schemas-microsoft-com:office:spreadsheet" xmlns:o="urn:schemas-microsoft-com:office:office" xmlns:x="urn:schemas-microsoft-com:office:excel" xmlns:ss="urn:schemas-microsoft-com:office:spreadsheet" xmlns:html="http://www.w3.org/TR/REC-html40" xmlns:dt="uuid:C2F41010-65B3-11d1-A29F-00AA00C14882"><DocumentProperties xmlns="urn:schemas-microsoft-com:office:office"><LastAuthor>徐艳霞</LastAuthor><Created>2021-03-15T07:48:38Z</Created><LastSaved>2022-07-15T07:09:04Z</LastSaved></DocumentProperties><CustomDocumentProperties xmlns="urn:schemas-microsoft-com:office:office"><KSOProductBuildVer dt:dt="string">2052-11.1.0.11636</KSOProductBuildVer><ICV dt:dt="string">04BA960782784E908C147A62D015626D</ICV></CustomDocumentProperties><ExcelWorkbook xmlns="urn:schemas-microsoft-com:office:excel"><WindowWidth>22368</WindowWidth><WindowHeight>9420</WindowHeight><ProtectStructure>False</ProtectStructure><ProtectWindows>False</ProtectWindows></ExcelWorkbook><Styles><Style ss:ID="Default" ss:Name="Normal"><Alignment ss:Vertical="Bottom"/><Borders/><Font ss:FontName="Arial" x:CharSet="134" ss:Size="10"/><Interior/><NumberFormat/><Protection/></Style><Style ss:ID="s49"><Alignment ss:Vertical="Bottom"/><Borders/><Font ss:FontName="Arial" x:CharSet="134" ss:Size="10"/><Interior/><NumberFormat/><Protection/></Style><Style ss:ID="s50"><Alignment ss:Horizontal="Center" ss:Vertical="Center"/><Borders/><Font ss:FontName="Arial" x:CharSet="134" ss:Size="10"/><Interior/><NumberFormat/><Protection/></Style><Style ss:ID="s51"><Alignment ss:Horizontal="Center" ss:Vertical="Center"/><Borders><Border ss:Position="Bottom" ss:LineStyle="Continuous" ss:Weight="1"/><Border ss:Position="Left" ss:LineStyle="Continuous" ss:Weight="1"/><Border ss:Position="Right" ss:LineStyle="Continuous" ss:Weight="1"/><Border ss:Position="Top" ss:LineStyle="Continuous" ss:Weight="1"/></Borders><Font ss:FontName="Arial" x:CharSet="134" x:Family="Swiss" ss:Size="10" ss:Bold="1"/><Interior ss:Color="#DCDCFF" ss:Pattern="Solid"/></Style><Style ss:ID="s52"><Alignment ss:Horizontal="Center" ss:Vertical="Center"/><Borders/><Font ss:FontName="宋体" x:CharSet="134" ss:Size="10"/><Interior/><NumberFormat/><Protection/></Style><Style ss:ID="s53"><Alignment ss:Horizontal="Center" ss:Vertical="Bottom"/><Borders/><Font ss:FontName="Arial" x:CharSet="134" ss:Size="10"/><Interior/><NumberFormat/><Protection/></Style><Style ss:ID="s54"><Alignment ss:Horizontal="Center" ss:Vertical="Bottom"/><Borders/><Font ss:FontName="Arial" x:CharSet="134" ss:Size="10"/><Interior/><NumberFormat/><Protection/></Style><Style ss:ID="s55"><Alignment ss:Horizontal="Center" ss:Vertical="Bottom"/><Borders/><Font ss:FontName="Arial" x:CharSet="134" ss:Size="10"/><Interior/><NumberFormat/><Protection/></Style></Styles><Worksheet ss:Name="Sheet1"><Table ss:ExpandedColumnCount="16" ss:ExpandedRowCount="10" x:FullColumns="1" x:FullRows="1" ss:DefaultColumnWidth="48" ss:DefaultRowHeight="12.75"><Column ss:Index="1" ss:StyleID="s50" ss:AutoFitWidth="0" ss:Width="58.5"/><Column ss:Index="2" ss:StyleID="s50" ss:AutoFitWidth="0" ss:Width="97.5"/><Column ss:StyleID="s50" ss:AutoFitWidth="0" ss:Width="69"/><Column ss:StyleID="s50" ss:AutoFitWidth="0" ss:Width="29.25"/><Column ss:StyleID="s50" ss:AutoFitWidth="0" ss:Width="57.75" ss:Span="1"/><Column ss:Index="7" ss:StyleID="s50" ss:AutoFitWidth="0" ss:Width="42.75" ss:Span="1"/><Column ss:Index="9" ss:StyleID="s50" ss:AutoFitWidth="0" ss:Width="73.5"/><Column ss:StyleID="s50" ss:AutoFitWidth="0" ss:Width="38.25"/><Row><Cell ss:StyleID="s51"><Data ss:Type="String">Sample ID</Data></Cell><Cell ss:StyleID="s51"><Data ss:Type="String">Date and Time</Data></Cell><Cell ss:StyleID="s51"><Data ss:Type="String">Nucleic Acid</Data></Cell><Cell ss:StyleID="s51"><Data ss:Type="String">Unit</Data></Cell><Cell ss:StyleID="s51"><Data ss:Type="String">A260 (Abs)</Data></Cell><Cell ss:StyleID="s51"><Data ss:Type="String">A280 (Abs)</Data></Cell><Cell ss:StyleID="s51"><Data ss:Type="String">260/280</Data></Cell><Cell ss:StyleID="s51"><Data ss:Type="String">260/230</Data></Cell><Cell ss:StyleID="s51"><Data ss:Type="String">Sample Type</Data></Cell><Cell ss:StyleID="s51"><Data ss:Type="String">Factor</Data></Cell><Cell ss:Index="12" ss:StyleID="s54" ss:MergeAcross="4"><Data ss:Type="String">C. subhirtella ‘Autumnalis’ expressed as &quot;CA&quot;</Data></Cell></Row><Row><Cell ss:Index="12" ss:StyleID="s55" ss:MergeAcross="4"><Data ss:Type="String">C. yedoensis ‘Somei yoshino’ expressed as &quot;CS&quot;</Data></Cell></Row><Row><Cell ss:StyleID="s52"><ss:Data ss:Type="String" xmlns="http://www.w3.org/TR/REC-html40">①<Font html:Face="Arial">CA1.10</Font></ss:Data></Cell><Cell ss:StyleID="s50"><Data ss:Type="String">2021/3/15 14:58:36</Data></Cell><Cell ss:StyleID="s50"><Data ss:Type="Number">671.3</Data></Cell><Cell ss:StyleID="s50"><Data ss:Type="String">ng/µl</Data></Cell><Cell ss:StyleID="s50"><Data ss:Type="Number">16.784</Data></Cell><Cell ss:StyleID="s50"><Data ss:Type="Number">8.029</Data></Cell><Cell ss:StyleID="s50"><Data ss:Type="Number">2.09</Data></Cell><Cell ss:StyleID="s50"><Data ss:Type="Number">2.22</Data></Cell><Cell ss:StyleID="s50"><Data ss:Type="String">RNA</Data></Cell><Cell ss:StyleID="s50"><Data ss:Type="Number">40</Data></Cell></Row><Row><Cell ss:StyleID="s52"><ss:Data ss:Type="String" xmlns="http://www.w3.org/TR/REC-html40">②<Font html:Face="Arial">CA1.25</Font></ss:Data></Cell><Cell ss:StyleID="s50"><Data ss:Type="String">2021/3/15 14:59:09</Data></Cell><Cell ss:StyleID="s50"><Data ss:Type="Number">580.9</Data></Cell><Cell ss:StyleID="s50"><Data ss:Type="String">ng/µl</Data></Cell><Cell ss:StyleID="s50"><Data ss:Type="Number">14.523</Data></Cell><Cell ss:StyleID="s50"><Data ss:Type="Number">6.972</Data></Cell><Cell ss:StyleID="s50"><Data ss:Type="Number">2.08</Data></Cell><Cell ss:StyleID="s50"><Data ss:Type="Number">2.26</Data></Cell><Cell ss:StyleID="s50"><Data ss:Type="String">RNA</Data></Cell><Cell ss:StyleID="s50"><Data ss:Type="Number">40</Data></Cell></Row><Row><Cell ss:StyleID="s52"><ss:Data ss:Type="String" xmlns="http://www.w3.org/TR/REC-html40">③<Font html:Face="Arial">CA2.10</Font></ss:Data></Cell><Cell ss:StyleID="s50"><Data ss:Type="String">2021/3/15 14:59:54</Data></Cell><Cell ss:StyleID="s50"><Data ss:Type="Number">703.7</Data></Cell><Cell ss:StyleID="s50"><Data ss:Type="String">ng/µl</Data></Cell><Cell ss:StyleID="s50"><Data ss:Type="Number">17.592</Data></Cell><Cell ss:StyleID="s50"><Data ss:Type="Number">8.453</Data></Cell><Cell ss:StyleID="s50"><Data ss:Type="Number">2.08</Data></Cell><Cell ss:StyleID="s50"><Data ss:Type="Number">1.97</Data></Cell><Cell ss:StyleID="s50"><Data ss:Type="String">RNA</Data></Cell><Cell ss:StyleID="s50"><Data ss:Type="Number">40</Data></Cell></Row><Row><Cell ss:StyleID="s52"><ss:Data ss:Type="String" xmlns="http://www.w3.org/TR/REC-html40">④<Font html:Face="Arial">CA2.26</Font></ss:Data></Cell><Cell ss:StyleID="s50"><Data ss:Type="String">2021/3/15 15:00:20</Data></Cell><Cell ss:StyleID="s50"><Data ss:Type="Number">643.2</Data></Cell><Cell ss:StyleID="s50"><Data ss:Type="String">ng/µl</Data></Cell><Cell ss:StyleID="s50"><Data ss:Type="Number">16.081</Data></Cell><Cell ss:StyleID="s50"><Data ss:Type="Number">8.009</Data></Cell><Cell ss:StyleID="s50"><Data ss:Type="Number">2.01</Data></Cell><Cell ss:StyleID="s50"><Data ss:Type="Number">2.24</Data></Cell><Cell ss:StyleID="s50"><Data ss:Type="String">RNA</Data></Cell><Cell ss:StyleID="s50"><Data ss:Type="Number">40</Data></Cell></Row><Row><Cell ss:StyleID="s52"><ss:Data ss:Type="String" xmlns="http://www.w3.org/TR/REC-html40">⑤<Font html:Face="Arial">CS1.10</Font></ss:Data></Cell><Cell ss:StyleID="s50"><Data ss:Type="String">2021/3/15 15:00:48</Data></Cell><Cell ss:StyleID="s50"><Data ss:Type="Number">711.1</Data></Cell><Cell ss:StyleID="s50"><Data ss:Type="String">ng/µl</Data></Cell><Cell ss:StyleID="s50"><Data ss:Type="Number">17.776</Data></Cell><Cell ss:StyleID="s50"><Data ss:Type="Number">8.999</Data></Cell><Cell ss:StyleID="s50"><Data ss:Type="Number">1.98</Data></Cell><Cell ss:StyleID="s50"><Data ss:Type="Number">1.78</Data></Cell><Cell ss:StyleID="s50"><Data ss:Type="String">RNA</Data></Cell><Cell ss:StyleID="s50"><Data ss:Type="Number">40</Data></Cell></Row><Row><Cell ss:StyleID="s52"><ss:Data ss:Type="String" xmlns="http://www.w3.org/TR/REC-html40">⑥<Font html:Face="Arial">CS1.25</Font></ss:Data></Cell><Cell ss:StyleID="s50"><Data ss:Type="String">2021/3/15 15:01:15</Data></Cell><Cell ss:StyleID="s50"><Data ss:Type="Number">830.5</Data></Cell><Cell ss:StyleID="s50"><Data ss:Type="String">ng/µl</Data></Cell><Cell ss:StyleID="s50"><Data ss:Type="Number">20.762</Data></Cell><Cell ss:StyleID="s50"><Data ss:Type="Number">9.978</Data></Cell><Cell ss:StyleID="s50"><Data ss:Type="Number">2.08</Data></Cell><Cell ss:StyleID="s50"><Data ss:Type="Number">2.25</Data></Cell><Cell ss:StyleID="s50"><Data ss:Type="String">RNA</Data></Cell><Cell ss:StyleID="s50"><Data ss:Type="Number">40</Data></Cell></Row><Row><Cell ss:StyleID="s52"><ss:Data ss:Type="String" xmlns="http://www.w3.org/TR/REC-html40">⑦<Font html:Face="Arial">CS2.10</Font></ss:Data></Cell><Cell ss:StyleID="s50"><Data ss:Type="String">2021/3/15 15:01:36</Data></Cell><Cell ss:StyleID="s50"><Data ss:Type="Number">742.3</Data></Cell><Cell ss:StyleID="s50"><Data ss:Type="String">ng/µl</Data></Cell><Cell ss:StyleID="s50"><Data ss:Type="Number">18.558</Data></Cell><Cell ss:StyleID="s50"><Data ss:Type="Number">9.155</Data></Cell><Cell ss:StyleID="s50"><Data ss:Type="Number">2.03</Data></Cell><Cell ss:StyleID="s50"><Data ss:Type="Number">2.06</Data></Cell><Cell ss:StyleID="s50"><Data ss:Type="String">RNA</Data></Cell><Cell ss:StyleID="s50"><Data ss:Type="Number">40</Data></Cell></Row><Row><Cell ss:StyleID="s52"><ss:Data ss:Type="String" xmlns="http://www.w3.org/TR/REC-html40">⑧<Font html:Face="Arial">CS2.26</Font></ss:Data></Cell><Cell ss:StyleID="s50"><Data ss:Type="String">2021/3/15 14:41:45</Data></Cell><Cell ss:StyleID="s50"><Data ss:Type="Number">490.1</Data></Cell><Cell ss:StyleID="s50"><Data ss:Type="String">ng/µl</Data></Cell><Cell ss:StyleID="s50"><Data ss:Type="Number">12.253</Data></Cell><Cell ss:StyleID="s50"><Data ss:Type="Number">6.431</Data></Cell><Cell ss:StyleID="s50"><Data ss:Type="Number">1.91</Data></Cell><Cell ss:StyleID="s50"><Data ss:Type="Number">1.44</Data></Cell><Cell ss:StyleID="s50"><Data ss:Type="String">RNA</Data></Cell><Cell ss:StyleID="s50"><Data ss:Type="Number">40</Data></Cell></Row></Table><WorksheetOptions xmlns="urn:schemas-microsoft-com:office:excel"><PageSetup><Header/><Footer/></PageSetup><Selected/><TopRowVisible>0</TopRowVisible><LeftColumnVisible>0</LeftColumnVisible><PageBreakZoom>100</PageBreakZoom><Panes><Pane><Number>3</Number><ActiveRow>1</ActiveRow><ActiveCol>11</ActiveCol><RangeSelection>R2C12:R2C16</RangeSelection></Pane></Panes><ProtectObjects>False</ProtectObjects><ProtectScenarios>False</ProtectScenarios></WorksheetOptions></Worksheet></Workbook>
